# Supplementary material for: LASSO regression shows histidine and sphingosine 1 phosphate are linked to both sepsis mortality and endothelial damage
Source: Eur J Med Res. 2024 Jan 20;29:71. doi: 10.1186/s40001-023-01612-7 (PMC10799523; doi:10.1186/s40001-023-01612-7)
Supplement: Supplementary file 1 — Additional file 1: Excel sheets a Showing the compound names, which platform (LC or GC) was used to detect them, and the internal standard used for normalisation. b A summary of the processed data used in the analysis. [file 40001_2023_1612_MOESM1_ESM.xlsx]

## Sheet: Names
Compound	Platform	Internal standard
(±)12(13)-DiHOME	LC-NEG	-
12(S)-HETE	LC-NEG	-
13/9(S)-HODE	LC-NEG	-
13-OxoODE	LC-POS	-
15(S)-HETE	LC-NEG	-
2-Oxoglutaric acid	GC	Ala-d4
Acetylcarnitine (C2)	LC-POS	TMAO-d9
Alanine	GC	Ala-d4
Arginine	LC-POS	TMAO-d9
Aspartic acid	GC	Ala-d4
Butyrylcarnitine (C4)	LC-POS	Phe-d8
Carnitine	LC-POS	Carn-d9
Citric acid**	GC	Ala-d4
Cystine	GC	Ala-d4
Decanoylcarnitine (C10)	LC-POS	Carn-d9
Fumaric acid	GC	Ala-d4
Glucose (NH4)	LC-POS	GlucNH4-13C6
Glutamic acid	GC	Ala-d4
Glutamine	GC	Ala-d4
Glycine	GC	Ala-d4
Histidine	LC-POS	Glu-d5
Hypoxanthine	LC-POS	TMAO-d9
Isoleucine	GC	Ala-d4
Isovalerylcarnitine (C5)	LC-POS	TMAO-d9
Lactic acid	GC	Ala-d4
Leucine	GC	Ala-d4
Lysine	GC	Ala-d4
Malic acid	GC	Ala-d4
Methionine	GC	Ala-d4
Myristoylcarnitine (C14)	LC-POS	Carn-d9
Octanoylcarnitine (C8)	LC-POS	TMAO-d9
Palmitoylcarnintine (C16)	LC-POS	Carn-d9
Phenylalanine	GC	Ala-d4
Proline	GC	Ala-d4
Propionylcarnitine (C3)	LC-POS	Carn-d9
Prostaglandin E2	LC-NEG	-
Pyroglutamic acid	LC-POS	Glu-d5
Pyruvic acid	GC	Ala-d4
Serine	GC	Ala-d4
Sphingosine 1-phopshate	LC-NEG	-
Succinic acid	GC	Ala-d4
Threonine	GC	Ala-d4
trimethylamine N-oxide	LC-POS	TMAO-d9
Tryptophan	GC	Ala-d4
Tyrosine	GC	Ala-d4
Uric acid	LC-NEG	-
Valine	GC	Ala-d4
Adenosine	LC-POS	Phe-d8
Arachidonic Acid	LC-POS	-
Dihomo-gamma-Linolenic acid	LC-POS	-
Docosahexaenoic acid	LC-POS	-
Docosapentaenoic acid	LC-POS	-
Dodecanedioic acid	LC-NEG	-
eicosapentaenoic acid	LC-POS	TMAO-d9
Kynurenine	LC-POS	phe-d8
Linoleic acid	LC-NEG	-
Linolenic acid	LC-POS	-
N,N-dimethylglycine	LC-POS	TMAO-d9
Palmitoleic acid	LC-NEG	-

## Sheet: Data
	Non-Survivor	sTMngmL	PeCAMngmL	Alanine	Glycine	Valine	Leucine	Isoleucine	Threonine	Proline	Asparagine	Serine	Glutamicacid	Methionine	Phenylalanine	Ornithine	Lysine	Tyrosine	Tryptophane	Asparticacid	Cystine	Pyruvicacid	Fumaricacid	Succinicacid	Lacticacid	Malicacid	twthDiHOME	twSHETE	thOxoODE	fiSHETE	Oxoproline	Acetylcarnitine	Adenosine	alphaKetoglutarate	Arachidonicacid	Arginine	Butyrylcarnitine	Decanoylcarnitine	DihomoLinolenicacid	Docosahexanoicacid	Docosapentanoicacid	Docosatetranoicacid	Dodecanoicdioicacid	Eicosapentanoicacid	gammaLinolenicacidalpha	Glucose	Glutamine	Histidine	Hypoxanthine
1	0	20.7	10.8	129.165	78.4325	85.5671	49.2387	27.9681	12.404	86.6135	35.1751	18.0843	22.027	6.37013	41.1527	26.0361	53.7466	41.6069	6.82377	0.828004	58.3465	220.605	2.58311	40.2462	830.992	5.33287	0.00328348	0.00345898	NA	NA	1.76442	17.1382	NA	6.77039	0.316742	15.7941	0.252882	0.059145	0.492122	2.10708	0.81748	0.197376	NA	0.534569	15.2559	4492.15	525.066	49.4568	1.15472
2	0	12.54	13.5	155.393	72.582	115.072	61.1921	35.2831	23.6456	77.087	42.4841	25.2371	23.3718	17.9676	133.124	28.1766	72.3301	58.4715	76.5705	1.19175	66.7599	160.437	2.50933	10.6572	708.424	5.45268	0.00485067	0.00484609	NA	NA	0.439585	28.3067	0.459835	6.94996	0.133788	23.9859	0.230119	0.114125	0.177575	1.10011	0.427432	NA	NA	0.348889	1.34525	9293.89	244.069	29.7942	2.17073
3	0	17.28	13.3	113.068	54.2309	72.6817	46.3525	12.9584	8.08434	42.5507	28.1154	15.1384	20.1949	8.71677	36.71	15.8827	62.1349	24.1886	9.99876	0.793845	58.7984	233.475	2.20126	11.9935	826.387	4.99099	NA	0.0022437	NA	NA	0.680117	25.1542	NA	5.76215	0.172527	12.6531	0.0935863	0.0600704	0.260789	1.35731	0.458504	0.125187	NA	0.206977	8.94697	3751.58	284.665	64.8985	4.98332
4	0	10.71	9.4	190.626	84.3645	100.985	73.4941	39.2759	20.9099	47.0496	39.4541	28.6344	13.487	18.5292	54.3821	29.1807	88.6217	32.5212	16.6481	1.20604	58.515	193.326	1.46305	5.71806	674.939	2.60134	0.00225035	NA	0.0241576	NA	1.22358	13.2778	NA	NA	0.236699	27.0325	0.298384	0.0990184	0.307722	0.821457	0.470323	0.164798	NA	0.156096	8.79988	5753.3	356.426	57.6281	1.52296
5	1	22.79	15.4	185.868	101.209	149.103	94.17	42.7789	33.3592	132.041	49.5705	35.3736	38.4015	22.1178	86.8442	39.6096	79.5208	51.9966	25.6302	0.939074	59.668	209.793	2.92485	15.8221	603.293	6.07955	0.00303882	0.00885712	NA	NA	1.93001	71.1469	1.07797	8.18628	0.0997745	33.9541	0.586062	0.25016	NA	0.842554	0.381848	0.131797	NA	0.0583513	12.0791	5560.62	597.49	123.935	2.89789
6	0	24.73	19.4	300.6	133.849	117.182	73.4531	36.657	42.5482	99.4204	59.1206	31.1232	16.9842	35.9961	90.1393	41.7808	185.067	67.9071	31.9641	0.866004	63.1168	181.226	2.71692	8.61736	778.98	6.03253	0.00311426	NA	NA	NA	1.34563	93.7287	NA	4.18932	0.161087	36.951	0.653615	0.12797	NA	1.31749	0.431719	0.157939	NA	0.141382	9.55412	6017.97	495.911	123.882	-0.0857986
7	1	9.95	11.6	101.797	59.6313	147.308	107.939	59.6902	18.2337	45.2557	37.1849	27.4179	13.296	15.0184	40.8761	24.907	57.8887	30.0153	13.4488	0.913641	58.2597	104.918	1.98632	7.24309	293.397	2.12387	0.00351902	0.00168131	NA	NA	1.64492	17.0897	NA	2.9283	0.413841	22.8949	0.101325	0.0494501	0.399379	4.58173	1.43137	0.268788	NA	0.924306	9.7015	4270.73	453.502	37.2823	1.50797
8	0	19.13	12.7	81.1128	105.381	113.408	59.7267	33.5353	30.3809	81.729	42.1832	34.8878	9.89957	19.2476	57.6733	35.843	68.1839	44.1934	23.4589	0.831667	60.0434	125.6	1.21292	10.4583	353.62	2.28028	0.00267821	NA	NA	NA	0.501828	10.2797	NA	NA	0.101005	21.2216	0.0284961	0.0463164	0.223894	1.05162	0.373338	0.107645	NA	0.127849	3.73024	6506.1	570.138	53.8452	-0.0884444
9	0	9.92	9.33	133.135	121.912	205.629	141.941	81.8971	40.9206	75.8961	42.8006	50.7871	12.913	23.6966	71.9424	40.6333	109.301	49.1247	32.9945	0.862937	59.715	96.8176	1.35051	11.2199	317.796	2.6791	NA	0.00127193	NA	NA	0.627987	21.1345	NA	NA	0.512586	52.098	0.129687	0.115506	0.421527	3.35967	1.23843	0.230682	NA	0.954517	23.9925	6360.92	619.865	60.6546	3.13708
10	0	22.63	16.8	185.346	82.9459	117.141	69.887	40.2196	22.9691	124.287	44.7407	20.2323	20.4998	18.919	80.4947	16.6227	67.9049	37.8766	17.8712	0.870466	59.7422	290.566	2.53528	6.32315	712.936	5.70719	0.00218229	0.00294949	NA	NA	0.817038	20.2804	NA	4.76934	0.30239	28.8864	0.100523	0.123271	0.275209	2.6913	0.774174	0.188651	NA	0.331137	4.50139	7951.83	423.034	94.7785	1.54405
11	0	9.07	9.68	116.03	79.7003	186.223	108.912	47.7432	28.5591	92.4952	41.5872	34.5456	29.6139	21.5958	53.6283	26.7494	96.2298	47.0654	33.195	0.815599	58.9971	109.98	1.44073	10.2035	360.057	2.36422	NA	0.00207253	NA	NA	0.548988	20.8634	NA	NA	0.167744	26.7088	0.166095	0.0877629	0.190735	1.10623	0.373359	0.114258	NA	0.140462	5.3359	8993.78	300.286	47.4934	1.36007
12	0	13.86	5.78	286.601	146.959	87.1413	57.6699	29.8767	32.7769	87.9541	54.9397	39.6189	7.00356	20.572	64.4522	16.4614	78.1333	58.6809	36.5893	0.808618	60.2852	299.076	2.28909	7.38847	1054.57	4.38136	NA	NA	0.0311776	NA	0.830838	32.0323	NA	4.05148	0.280016	30.2746	0.0809347	0.0896885	0.44782	2.75481	0.772	0.202752	NA	0.303789	10.2523	6679.61	664.589	133.26	4.41759
13	0	22.93	13.8	94.7183	133.941	139.733	68.5603	25.5977	21.5218	103.94	41.5131	28.1698	23.3798	11.9554	37.0908	33.8738	43.1631	16.9368	16.3819	1.60096	58.5638	125.869	1.36066	10.8243	175.168	1.49562	NA	0.00390265	NA	NA	1.34355	28.0445	0.786893	NA	0.107612	15.9728	0.64705	0.139829	0.117665	1.06611	NA	NA	NA	0.190604	NA	6915.74	815.196	57.3601	-0.0798056
14	1	10.22	7.33	175.532	85.2036	89.3078	40.3366	13.1396	7.64559	66.2068	35.4573	13.4799	15.8743	7.9993	38.7093	13.5873	59.7716	76.5861	6.68209	1.03544	57.9327	276.864	2.17453	8.89698	883.657	4.93397	NA	0.00101834	NA	NA	1.1299	26.9067	NA	NA	0.14467	12.7093	0.0633039	0.0570342	0.194498	1.35783	0.366052	0.116669	NA	0.118652	10.774	4392.08	283.91	107.164	3.3043
15	1	30.86	14	843.584	293.081	194.46	166.72	92.354	115.136	372.835	115.367	60.4603	26.4165	99.0067	164.736	102.339	239.175	125.211	48.4276	1.46238	60.1827	307.915	4.13067	16.0191	1966.33	9.93038	0.00294215	0.0032429	0.0212213	NA	1.42471	14.7445	NA	3.24387	0.245949	NA	0.0425785	0.0848257	0.193227	7.08562	1.67448	0.385502	NA	0.411016	27.9488	4089.66	1339.09	345.145	4.13637
16	1	24.76	18	217.953	94.7406	63.5643	34.5654	14.9248	16.8553	185.366	39.7287	12.0635	11.6999	25.2161	66.7776	17.2125	89.0071	40.803	7.33761	0.989642	58.0705	387.617	3.21214	12.3979	2053.43	8.32714	NA	NA	NA	NA	1.13941	42.7855	NA	11.1491	0.0921175	19.9057	0.0959607	0.0461656	0.163017	0.383454	NA	NA	NA	0.0612074	1.74994	10361.1	504.521	175.08	-0.0719259
17	1	13	7.88	173.18	82.7636	155.142	77.9787	10.1737	11.7848	89.4529	26.8963	23.7773	19.6665	7.93962	71.9582	25.6975	58.4991	48.8217	39.9529	0.818594	59.767	186.793	2.66144	8.03567	531.346	6.26901	NA	0.00116667	NA	NA	4.33128	11.9686	NA	5.50226	0.145822	13.1641	0.237604	0.0624988	0.220219	1.22825	0.321479	NA	NA	0.215913	5.91182	4517.33	339.262	57.1877	2.93088
18	0	15.01	10.7	277.635	145.502	154.574	98.0177	64.5569	26.9839	123.445	65.7028	39.945	21.2082	30.0299	65.8413	38.9088	96.6613	47.3129	26.5569	0.86668	64.1006	253.699	2.26103	10.9821	628.274	4.46213	NA	0.00407197	NA	NA	1.60222	70.0955	NA	NA	0.199673	35.8308	0.354444	0.134088	0.278873	3.73218	1.47778	0.210313	NA	0.563362	7.77526	7951.98	674.756	124.289	3.10604
19	1	13.08	12.9	177.498	91.528	117.798	49.4322	5.992	16.8905	128.71	41.4609	20.3782	11.8795	6.98702	35.6507	12.2529	50.5804	31.8559	32.7358	0.839995	58.6579	311.592	2.34828	12.7338	818.156	3.23093	NA	NA	NA	NA	1.8762	18.3878	NA	6.08604	0.160949	6.2013	0.0237456	0.0488548	0.184881	0.673382	0.368951	0.124356	NA	0.126644	1.78837	5364.98	484.648	213.011	5.28173
20	1	18.84	9.23	580.346	196.648	180.534	117.183	43.5298	35.9004	296.296	59.2453	42.3972	56.9575	29.3598	173.415	94.9314	125.925	90.4138	38.753	1.1281	62.7298	356.139	8.23898	79.1541	1826.86	23.4935	NA	0.00312903	NA	NA	1.89555	26.2228	NA	15.5113	0.532618	17.1791	2.78584	0.197111	0.362061	3.2351	1.09624	0.262137	NA	0.521514	21.246	2959.99	915.829	187.419	3.33976
21	1	27.9	17.3	161.34	133.588	100.129	60.9986	23.4566	25.0652	91.6075	39.5825	27.3774	19.6747	16.7988	66.2571	34.171	67.7862	71.7589	36.6558	0.870591	60.4957	123.276	6.96911	13.4077	602.6	12.7908	0.00266229	0.000983324	NA	NA	1.63568	28.7749	NA	19.2042	0.206256	18.9126	0.171028	0.108522	0.197978	2.34319	0.764048	0.110678	NA	0.649025	26.4477	3860.19	589.22	57.6945	4.55033
22	0	13.88	9.36	151.853	84.5122	64.2605	49.1013	19.8428	17.0986	43.2366	18.0683	18.54	8.71721	11.2289	40.1972	27.9256	44.8507	88.4285	15.8749	2.20029	58.2173	232.176	2.43483	6.2711	708.951	4.20561	NA	0.00181766	NA	NA	0.541654	12.2533	NA	3.64977	0.205543	6.40317	0.120457	0.0593417	0.267465	4.99856	1.0566	0.1182	NA	0.884185	8.67689	4937.82	474.442	72.0068	2.83145
23	0	8.24	10	136.511	77.2278	120.776	77.9458	36.1264	20.1768	145.798	33.7963	37.182	34.5408	18.5706	55.9261	26.624	61.0727	41.8542	28.0615	0.929045	58.7401	168.434	1.33555	4.77839	556.014	3.25628	NA	0.00260371	NA	NA	1.85111	17.4057	NA	3.15249	0.151649	26.1647	0.461343	0.0747046	0.242251	0.955111	0.309617	0.0962969	NA	0.141469	4.83798	7025.08	583.83	49.8148	10.2705
24	0	13	9.28	146.294	70.8738	108.312	65.2024	30.8628	17.2249	45.0737	29.7682	32.2314	21.8984	11.6691	67.7433	38.0581	76.2853	38.1019	31.9409	0.954992	58.5181	145.325	2.39472	13.8359	396.851	4.17898	0.0025487	0.00147548	0.0285578	NA	2.0422	12.5276	NA	5.42766	0.114104	25.6959	0.301056	0.0522617	0.18279	0.950434	NA	NA	NA	0.0938369	3.63562	5557.55	354.744	38.0412	9.75779
25	1	19.85	8.61	254.86	449.4	76.1316	39.8218	23.5778	44.4304	209.604	78.7137	58.4982	26.0047	34.3177	87.327	53.4624	130.974	104.893	52.2339	0.901043	62.0376	159.022	7.92257	28.378	710.298	17.147	0.00609927	0.00134225	0.0178389	0.00143254	1.18623	17.848	NA	15.9555	0.880694	29.6802	0.150411	0.165359	0.549475	20.5993	3.6613	0.529625	1.2266	4.51765	28.9923	7460.87	980.238	213.975	1.64813
26	0	18.48	12.7	501.515	211.38	183.447	140.543	57.1046	37.3064	242.059	74.4028	43.7202	27.8974	38.0327	125.088	47.3714	122.594	134.571	31.817	0.957859	62.0014	290.731	5.00056	35.1107	1659.5	13.7968	NA	NA	NA	NA	1.07963	18.8324	NA	5.45257	0.167888	19.68	0.219252	0.0609599	0.209906	2.05514	0.499437	0.141743	NA	0.175814	10.2926	2475.4	991.722	226.097	4.45724
27	0	18.73	15.5	188.414	119.406	91.7928	63.7307	14.4161	11.3655	226.151	30.9472	28.6287	41.5857	6.0495	41.4295	42.7654	64.1622	17.0269	9.01103	0.841153	58.2905	314.435	4.33874	13.2392	884.001	9.52361	NA	0.00172297	NA	NA	1.71237	17.6683	NA	10.6074	0.1606	7.86633	0.173524	0.211285	0.175441	1.32282	0.499864	0.169802	NA	0.186778	2.26817	5089.42	581.208	115.632	1.00339
28	1	25.63	15.3	117.107	85.0647	122.539	74.5519	31.395	16.3407	58.0056	30.9671	30.2527	12.4438	13.7247	47.6657	18.4771	65.1085	56.8798	16.961	0.801088	58.5231	121.24	1.61144	8.42988	373.972	2.76337	0.0109529	0.0019522	NA	NA	2.10272	228.798	NA	9.65679	0.810012	34.9144	2.77868	0.636575	0.539901	3.37131	1.60793	0.524706	NA	0.628622	13.4243	6440.79	585.021	119.655	5.31119
29	0	16.54	9.22	361.012	192.82	111.269	82.9687	56.2006	13.0379	105.182	48.1556	41.293	43.8681	24.4348	53.0581	39.8985	95.1637	50.0092	29.2214	0.847232	60.3682	290.272	3.3955	12.6316	975.512	5.95485	0.00303292	0.0056483	NA	NA	0.710209	17.0478	NA	3.86927	0.462549	28.331	0.0964631	0.125995	0.357316	2.08243	0.862719	0.181512	NA	0.409226	5.37083	7558.21	415.24	34.5014	-0.0238797
30	0	13.21	12.6	139.049	95.6912	111.403	77.6756	36.854	21.1614	79.16	28.7895	40.2755	39.6136	13.7988	51.9296	41.4081	70.7369	62.0444	17.0207	5.24048	58.5661	382.813	3.55236	13.6065	1689.65	9.35813	NA	0.0104394	NA	NA	2.77087	19.9946	0.359845	4.5218	0.114258	12.2882	0.0998698	0.171171	0.100282	1.7386	0.501224	0.126143	NA	0.116704	11.6303	2869.42	439.73	60.7578	2.40696
31	0	14.16	12.7	225.37	156.035	206.202	147.425	75.2132	58.435	218.137	59.9701	47.5723	128.003	27.4993	65	52.1499	122.503	70.2169	49.5755	1.10597	59.8905	126.518	2.55543	13.1361	806.156	4.42748	NA	0.00252154	NA	NA	0.923728	20.747	NA	NA	0.180443	19.6922	0.213004	0.0830308	0.198804	1.13303	0.486721	0.154255	NA	0.204775	4.72226	4776.61	313.246	104.59	1.93212
32	1	11.87	14.1	131.724	70.9353	76.312	46.1855	28.8332	10.9171	50.7316	32.1636	23.1191	17.9688	13.5333	38.499	15.9814	66.706	27.7003	10.9682	0.863245	58.0271	152.863	2.05626	7.98811	444.009	4.25628	NA	0.00919567	NA	NA	78.8283	7.03138	NA	7.92024	0.247071	29.3533	0.312642	0.0194762	0.359245	0.97661	0.477825	0.152641	NA	0.183388	2.58596	9444.74	701.715	119.333	2.33741
33	0	11.09	5.07	149.481	152.899	105.772	64.0184	38.2192	23.4952	123.199	54.9128	56.6433	63.2812	14.7692	70.002	71.4945	97.9752	34.2621	24.2714	3.6185	NA	190.577	2.31994	12.3074	468.965	5.52755	NA	0.00127922	NA	NA	4.10452	74.8606	0.364569	5.88713	0.108313	25.5221	0.389757	0.101834	0.112617	3.61613	0.816839	0.097245	NA	0.349806	9.90277	8517.71	678.547	87.8929	3.00935
34	1	30.99	26.4	416.012	303.563	35.0426	21.452	15.0623	85.1502	213.142	84.9564	120.328	39.5683	10.3242	28.6097	43.3984	123.801	17.7022	7.64594	1.30767	58.209	294.038	2.81753	7.58033	804.747	5.6774	0.00747127	0.0015914	NA	NA	11.0887	35.2982	NA	5.10245	0.157215	23.5401	0.683002	2.77165	0.0791387	0.33681	NA	NA	NA	0.129854	NA	5927.26	1566.12	210.312	2.54217
35	0	26.12	13.4	116.144	107.721	123.177	75.1781	44.5462	19.8379	53.6632	25.0637	28.1135	9.39014	14.9509	58.1405	23.8749	49.0362	29.6157	14.3096	0.811892	58.8597	142.61	1.33754	4.51515	474.158	2.70229	0.00566614	0.00474018	NA	NA	1.02692	84.0525	NA	10.4127	1.68223	24.1247	0.209101	0.18111	1.75709	10.8663	3.05171	0.860575	NA	3.20081	23.3379	10316.4	107.377	717.47	5.71266
36	0	9.16	24.2	129.805	178.313	82.8832	43.3869	22.5686	91.5516	114.098	41.1984	49.789	68.0142	20.4937	49.3591	16.2024	106.881	25.8173	20.5161	2.88179	62.0963	160.58	2.04579	7.6955	617.247	4.07257	0.00442154	0.00330222	NA	NA	0.803894	34.5204	NA	8.04231	0.154949	40.7901	0.734178	0.175072	0.207496	1.22836	0.456098	0.0967029	NA	0.244619	3.35562	7783.22	516.929	58.8252	0.958492
37	0	8.33	7.85	228.59	126.421	119.434	82.9768	55.2414	38.3218	149.167	50.373	46.7404	56.5229	25.8018	80.5358	59.658	118.276	67.8617	38.5798	1.01257	59.0688	103.403	2.81475	31.7434	455.298	6.51052	0.00216474	NA	NA	NA	0.903115	22.6339	NA	NA	0.17451	23.2643	0.43029	0.12812	0.0882223	2.81863	0.795293	0.116232	NA	0.611797	10.78	6016.46	423.909	45.4894	-0.0755198
38	0	6.61	11.9	63.8876	90.9038	112.625	67.3173	37.7683	22.2513	82.5523	25.4938	31.2791	28.1766	10.4656	44.6586	24.5131	78.5278	31.3503	22.6138	0.826957	59.4693	74.3307	1.05309	15.1658	261.771	2.58128	0.00227637	0.0114719	0.0264669	NA	0.804866	21.0798	NA	6.00431	0.317508	37.2026	0.171353	0.0662151	0.288645	2.06497	0.554356	0.127689	NA	0.397995	6.39476	5879.72	1121.04	118.695	2.55977
39	0	13	5.44	106.583	272.201	99.4462	66.3575	51.7861	44.0021	117.348	65.2857	72.5979	43.8764	19.285	40.6433	39.7135	94.9778	51.6556	33.7389	1.09439	59.1233	65.4863	2.38174	15.7722	285.966	5.15904	0.0023923	0.0014992	NA	NA	2.26529	16.5094	NA	NA	0.250464	21.8612	0.113239	0.0576295	0.240605	2.04019	0.656346	0.159147	NA	0.367967	9.30114	5309.51	495.433	28.7494	2.65689
40	1	20.85	24.85	149.767	239.154	51.2979	32.6387	24.2914	57.7696	164.639	81.6987	41.8259	47.8543	16.4306	30.9821	21.8655	139.248	19.0562	6.7547	1.1084	NA	143.044	6.78521	15.1761	693.47	12.1242	0.00370315	0.0109708	NA	NA	1.47434	31.292	NA	11.9347	0.274817	20.8935	0.194371	0.225723	0.238449	3.73489	1.13928	0.243076	NA	0.494562	5.22054	4940.82	1343.8	399.043	2.69942
41	1	16.27	16.6	504.648	224.257	188.901	127.185	80.2078	80.2147	285.024	63.819	78.0292	58.5604	44.7765	99.8741	133.256	141.198	87.9712	51.2001	2.40096	66.9086	170.638	5.15034	21.3302	618.391	12.329	0.0023491	0.0132582	NA	NA	1.39756	8.08458	NA	8.88482	0.639199	4.46268	0.0882614	0.0540439	0.42393	3.65174	0.809254	0.213739	NA	0.608118	7.4277	11201.6	1164.02	194.651	-0.0861701
42	0	21.76	10.7	386.934	146.102	89.0031	37.5932	9.37235	24.8087	152.023	29.0473	18.3758	11.4925	9.44864	28.4912	13.3219	57.9965	32.859	23.7978	0.839548	59.048	651.207	3.68083	9.93998	1279.24	6.04394	0.00243691	NA	NA	NA	1.04628	15.9057	NA	NA	0.110275	12.8588	0.023642	0.0509597	0.157007	0.415101	NA	NA	NA	0.0575524	2.51868	6141.06	517.276	93.4169	0.42409
43	1	18.35	17.7	205.885	177.765	81.8861	40.4516	23.9711	29.9797	235.903	49.2407	25.6883	29.5414	26.2077	60.9419	34.0461	107.043	59.1223	26.5674	0.842471	63.4072	154.982	2.50671	13.21	818.534	6.07701	NA	0.00154028	NA	NA	1.84301	104.926	NA	7.90593	0.106072	14.2809	0.372186	0.478803	NA	0.434781	0.335276	NA	NA	0.0806404	5.36085	6014.71	503.719	126.585	-0.0884562
44	0	10.42	8.1	126.813	80.0133	53.5122	36.1694	11.2244	6.94007	63.0323	33.2385	17.4224	53.2188	7.14525	48.4794	15.5649	47.0905	18.9263	8.90251	3.40997	58.1318	248.892	5.12429	10.788	1099.61	13.9156	0.00224686	0.0206365	NA	NA	5.69556	27.5887	NA	11.9506	0.247605	5.05957	0.0167461	0.0413054	0.287341	3.11651	1.29723	0.289054	NA	0.484581	24.0941	5024.16	495.406	39.9051	2.50067
45	1	20.17	33.7	500.133	238.768	70.2186	37.5473	9.84381	37.9192	542.964	118.699	91.5476	98.3379	7.40469	45.4721	46.0021	137.746	29.7827	14.6514	4.06143	57.9521	234.368	3.69678	23.5164	1052.67	9.17871	0.00377995	0.0326665	NA	NA	3.38266	56.3169	NA	8.98809	0.488264	21.9113	0.0347978	0.100517	0.343432	4.01302	1.58239	0.294629	NA	1.11431	14.7576	4961.37	2141.38	507.935	2.79729
46	0	10.92	12.7	381.54	177.147	109.026	66.859	26.7587	24.5135	106.356	39.9654	37.4933	33.1566	21.5049	63.705	38.2983	96.655	52.1635	27.8864	0.893924	63.3595	224.281	3.18434	12.9307	741.813	6.37599	NA	0.00184865	NA	NA	3.39879	13.9221	NA	NA	0.46312	26.2852	0.00731413	0.0856688	0.304107	3.7405	1.02812	0.22058	NA	0.672533	13.5982	8740.25	768.798	121.355	10.7202
47	0	7.44	15.1	98.281	72.9328	96.3537	48.4948	13.8067	10.4842	102.096	17.8316	17.3756	26.8676	6.8034	32.7269	21.2853	43.3517	36.5047	28.1016	0.841545	58.8055	135.982	1.79657	9.83476	420.659	3.84271	NA	0.00212744	NA	NA	0.663696	7.87423	0.299954	6.61027	0.251901	19.4274	0.0904223	0.06112	0.293047	0.765415	0.39561	0.129386	NA	0.221554	6.1994	4613.45	353.97	52.0147	0
48	0	12.94	9.82	246.302	136.572	156.594	104.229	63.1101	35.3163	198.917	49.284	38.7712	34.8045	19.8816	83.7425	54.7097	106.535	57.301	54.1249	0.897056	60.3218	129.568	2.15302	8.62585	543.951	4.09195	0.00444826	0.00237957	NA	NA	2.14192	45.0618	NA	5.76997	0.39157	38.7747	0.505119	0.115658	0.462738	5.70097	1.90084	0.196492	NA	1.92528	18.0229	7827.57	903.865	76.6655	2.45367
49	0	9.44	8.9	82.2593	69.392	76.8295	38.1584	14.8548	8.08807	56.2548	20.1932	19.6666	46.7828	5.03543	44.47	22.381	42.2125	25.1226	15.5645	0.782937	59.074	141.5	1.42717	4.60362	353.374	3.82266	NA	0.00196371	NA	NA	0.840428	12.5485	NA	8.10228	0.458739	18.9428	0.0974393	0.0566333	0.603834	3.70126	1.13275	0.246711	NA	0.980742	10.8855	5599.96	494.096	45.3039	1.5629
50	1	23.66	30.9	208.039	203.865	57.5512	33.3591	10.8862	74.4692	178.277	51.354	74.9716	30.6188	29.6473	49.0014	34.8018	112.287	84.0925	28.5697	1.09708	58.8458	174.277	2.95926	14.8341	793.298	5.11113	NA	0.0022567	NA	NA	1.12999	48.9927	NA	9.14547	0.179761	44.159	0.704806	0.0699342	0.174706	0.617253	0.367668	0.118984	NA	0.101079	6.52156	4181.23	914.145	153.703	3.14192
51	1	23.44	20	494.875	338.586	107.756	64.1396	42.0265	86.8463	455.727	86.8977	65.9475	42.4495	58.8347	90.4853	44.4796	126.912	100.576	60.8171	1.40095	68.6017	153.125	10.8391	15.5428	820.528	21.6484	0.00828287	0.00725508	NA	NA	1.02672	61.4779	NA	10.3654	0.180534	10.6561	0.229302	0.166927	0.168994	0.999279	0.360923	0.105466	NA	0.132935	2.67519	6315.89	854.618	174.587	3.55549
52	0	24.19	11.2	121.18	187.064	188.599	124.706	59.9905	43.58	150.738	26.5872	36.2012	30.0136	13.2644	54.8086	60.8481	84.7282	38.7842	27.4671	0.857351	67.3789	108.531	2.10089	7.91721	349.827	3.79383	NA	0.00425379	NA	NA	1.47204	59.8051	NA	6.88929	0.458033	23.7641	0.265166	0.218209	0.300233	1.24219	0.524888	0.174102	NA	0.320212	5.9825	8981.76	536.463	51.6709	7.17116
[truncated: 17 more columns]
