# Supplementary material for: LASSO regression shows histidine and sphingosine 1 phosphate are linked to both sepsis mortality and endothelial damage
Source: Eur J Med Res. 2024 Jan 20;29:71. doi: 10.1186/s40001-023-01612-7 (PMC10799523; doi:10.1186/s40001-023-01612-7)
Supplement: Supplementary file 4 — Additional file 4: Full results of Over Representation Analysis for Mortality. [file 40001_2023_1612_MOESM4_ESM.csv]

	statistic	source	condition	score	p_value	adjustedpvalue	tag	logP	Comparision
1	ora	ABC transporters - Homo sapiens (human)	t	3,850290843	0,000141159	0,001235143	ABC transporters - Homo sapiens (human)	2,90828279	Non-Survival
2	ora	Alanine, aspartate and glutamate metabolism - Homo sapiens (human)	t	0	1	1	NA	0	Non-Survival
3	ora	Aminoacyl-tRNA biosynthesis - Homo sapiens (human)	t	4,702068002	1,99E-05	0,000231675	Aminoacyl-tRNA biosynthesis - Homo sapiens (human)	3,635121212	Non-Survival
4	ora	Arginine and proline metabolism - Homo sapiens (human)	t	0	1	1	NA	0	Non-Survival
5	ora	Arginine biosynthesis - Homo sapiens (human)	t	0	1	1	NA	0	Non-Survival
6	ora	Biosynthesis of unsaturated fatty acids - Homo sapiens (human)	t	0	1	1	NA	0	Non-Survival
7	ora	Butanoate metabolism - Homo sapiens (human)	t	0	1	1	NA	0	Non-Survival
8	ora	Central carbon metabolism in cancer - Homo sapiens (human)	t	5,00091982	9,98E-06	0,000231675	Central carbon metabolism in cancer - Homo sapiens (human)	3,635121212	Non-Survival
9	ora	Citrate cycle (TCA cycle) - Homo sapiens (human)	t	0	1	1	NA	0	Non-Survival
10	ora	Cysteine and methionine metabolism - Homo sapiens (human)	t	0	1	1	NA	0	Non-Survival
11	ora	Ferroptosis - Homo sapiens (human)	t	0	1	1	NA	0	Non-Survival
12	ora	GABAergic synapse - Homo sapiens (human)	t	0	1	1	NA	0	Non-Survival
13	ora	Glucagon signaling pathway - Homo sapiens (human)	t	0	1	1	NA	0	Non-Survival
14	ora	Glutathione metabolism - Homo sapiens (human)	t	2,24492889	0,005689461	0,027353652	Glutathione metabolism - Homo sapiens (human)	1,562984675	Non-Survival
15	ora	Glycine, serine and threonine metabolism - Homo sapiens (human)	t	0	1	1	NA	0	Non-Survival
16	ora	Glycolysis / Gluconeogenesis - Homo sapiens (human)	t	0	1	1	NA	0	Non-Survival
17	ora	Glyoxylate and dicarboxylate metabolism - Homo sapiens (human)	t	0	1	1	NA	0	Non-Survival
18	ora	Histidine metabolism - Homo sapiens (human)	t	2,15281021	0,007033796	0,027353652	Histidine metabolism - Homo sapiens (human)	1,562984675	Non-Survival
19	ora	Linoleic acid metabolism - Homo sapiens (human)	t	0	1	1	NA	0	Non-Survival
20	ora	Lysine degradation - Homo sapiens (human)	t	0	1	1	NA	0	Non-Survival
21	ora	Mineral absorption - Homo sapiens (human)	t	2,362118938	0,004343912	0,025339489	Mineral absorption - Homo sapiens (human)	1,596202144	Non-Survival
22	ora	Neuroactive ligand-receptor interaction - Homo sapiens (human)	t	0	1	1	NA	0	Non-Survival
23	ora	Nicotinate and nicotinamide metabolism - Homo sapiens (human)	t	0	1	1	NA	0	Non-Survival
24	ora	Pantothenate and CoA biosynthesis - Homo sapiens (human)	t	0	1	1	NA	0	Non-Survival
25	ora	Phenylalanine metabolism - Homo sapiens (human)	t	0	1	1	NA	0	Non-Survival
26	ora	Phenylalanine, tyrosine and tryptophan biosynthesis - Homo sapiens (human)	t	0	1	1	NA	0	Non-Survival
27	ora	Porphyrin and chlorophyll metabolism - Homo sapiens (human)	t	0	1	1	NA	0	Non-Survival
28	ora	Protein digestion and absorption - Homo sapiens (human)	t	4,790713328	1,62E-05	0,000231675	Protein digestion and absorption - Homo sapiens (human)	3,635121212	Non-Survival
29	ora	Purine metabolism - Homo sapiens (human)	t	0	1	1	NA	0	Non-Survival
30	ora	Pyruvate metabolism - Homo sapiens (human)	t	0	1	1	NA	0	Non-Survival
31	ora	Taurine and hypotaurine metabolism - Homo sapiens (human)	t	0	1	1	NA	0	Non-Survival
32	ora	Thiamine metabolism - Homo sapiens (human)	t	0	1	1	NA	0	Non-Survival
33	ora	Tyrosine metabolism - Homo sapiens (human)	t	0	1	1	NA	0	Non-Survival
34	ora	Valine, leucine and isoleucine biosynthesis - Homo sapiens (human)	t	2,462658748	0,003446206	0,024123443	Valine, leucine and isoleucine biosynthesis - Homo sapiens (human)	1,617560708	Non-Survival
35	ora	Valine, leucine and isoleucine degradation - Homo sapiens (human)	t	2,201550118	0,006287093	0,027353652	Valine, leucine and isoleucine degradation - Homo sapiens (human)	1,562984675	Non-Survival
