# Supplementary material for: LASSO regression shows histidine and sphingosine 1 phosphate are linked to both sepsis mortality and endothelial damage
Source: Eur J Med Res. 2024 Jan 20;29:71. doi: 10.1186/s40001-023-01612-7 (PMC10799523; doi:10.1186/s40001-023-01612-7)
Supplement: Supplementary file 5 — Additional file 5: Full results of Over Representation Analysis for sTM. [file 40001_2023_1612_MOESM5_ESM.csv]

	statistic	source	condition	score	p_value	adjustedpvalue	tag	logP	Comparision
1	ora	ABC transporters - Homo sapiens (human)	t	0	1	1	NA	0	sTM
2	ora	Alanine, aspartate and glutamate metabolism - Homo sapiens (human)	t	2,37733717817222	0,00419433217385423	0,0314071601944918	Alanine, aspartate and glutamate metabolism - Homo sapiens (human)	1,50297133031966	sTM
3	ora	Aminoacyl-tRNA biosynthesis - Homo sapiens (human)	t	0	1	1	NA	0	sTM
4	ora	Arginine and proline metabolism - Homo sapiens (human)	t	0	1	1	NA	0	sTM
5	ora	Arginine biosynthesis - Homo sapiens (human)	t	2,46265874829893	0,00344620613868973	0,0314071601944918	Arginine biosynthesis - Homo sapiens (human)	1,50297133031966	sTM
6	ora	Biosynthesis of unsaturated fatty acids - Homo sapiens (human)	t	0	1	1	NA	0	sTM
7	ora	Butanoate metabolism - Homo sapiens (human)	t	2,20155011780965	0,00628709296550911	0,0314071601944918	Butanoate metabolism - Homo sapiens (human)	1,50297133031966	sTM
8	ora	Central carbon metabolism in cancer - Homo sapiens (human)	t	2,25648903360634	0,00554001532884918	0,0314071601944918	Central carbon metabolism in cancer - Homo sapiens (human)	1,50297133031966	sTM
9	ora	Citrate cycle (TCA cycle) - Homo sapiens (human)	t	2,52329141787718	0,00299715071262108	0,0314071601944918	Citrate cycle (TCA cycle) - Homo sapiens (human)	1,50297133031966	sTM
10	ora	Cysteine and methionine metabolism - Homo sapiens (human)	t	0	1	1	NA	0	sTM
11	ora	Ferroptosis - Homo sapiens (human)	t	0	1	1	NA	0	sTM
12	ora	GABAergic synapse - Homo sapiens (human)	t	0	1	1	NA	0	sTM
13	ora	Glucagon signaling pathway - Homo sapiens (human)	t	2,40947841037861	0,00389512670653025	0,0314071601944918	Glucagon signaling pathway - Homo sapiens (human)	1,50297133031966	sTM
14	ora	Glutathione metabolism - Homo sapiens (human)	t	0	1	1	NA	0	sTM
15	ora	Glycine, serine and threonine metabolism - Homo sapiens (human)	t	0	1	1	NA	0	sTM
16	ora	Glycolysis / Gluconeogenesis - Homo sapiens (human)	t	0	1	1	NA	0	sTM
17	ora	Glyoxylate and dicarboxylate metabolism - Homo sapiens (human)	t	0	1	1	NA	0	sTM
18	ora	Histidine metabolism - Homo sapiens (human)	t	0	1	1	NA	0	sTM
19	ora	Linoleic acid metabolism - Homo sapiens (human)	t	0	1	1	NA	0	sTM
20	ora	Lysine degradation - Homo sapiens (human)	t	0	1	1	NA	0	sTM
21	ora	Mineral absorption - Homo sapiens (human)	t	0	1	1	NA	0	sTM
22	ora	Neuroactive ligand-receptor interaction - Homo sapiens (human)	t	2,10901339278714	0,00778012558293684	0,0314071601944918	Neuroactive ligand-receptor interaction - Homo sapiens (human)	1,50297133031966	sTM
23	ora	Nicotinate and nicotinamide metabolism - Homo sapiens (human)	t	2,08471925244998	0,0082277435653958	0,0314071601944918	Nicotinate and nicotinamide metabolism - Homo sapiens (human)	1,50297133031966	sTM
24	ora	Pantothenate and CoA biosynthesis - Homo sapiens (human)	t	0	1	1	NA	0	sTM
25	ora	Phenylalanine metabolism - Homo sapiens (human)	t	2,04703937466994	0,00897347434128337	0,0314071601944918	Phenylalanine metabolism - Homo sapiens (human)	1,50297133031966	sTM
26	ora	Phenylalanine, tyrosine and tryptophan biosynthesis - Homo sapiens (human)	t	0	1	1	NA	0	sTM
27	ora	Porphyrin and chlorophyll metabolism - Homo sapiens (human)	t	0	1	1	NA	0	sTM
28	ora	Protein digestion and absorption - Homo sapiens (human)	t	0	1	1	NA	0	sTM
29	ora	Purine metabolism - Homo sapiens (human)	t	0	1	1	NA	0	sTM
30	ora	Pyruvate metabolism - Homo sapiens (human)	t	2,31943213786789	0,00479256334853939	0,0314071601944918	Pyruvate metabolism - Homo sapiens (human)	1,50297133031966	sTM
31	ora	Taurine and hypotaurine metabolism - Homo sapiens (human)	t	0	1	1	NA	0	sTM
32	ora	Thiamine metabolism - Homo sapiens (human)	t	0	1	1	NA	0	sTM
33	ora	Tyrosine metabolism - Homo sapiens (human)	t	1,93348735647927	0,011655009813197	0,0370841221328996	Tyrosine metabolism - Homo sapiens (human)	1,43081199728722	sTM
34	ora	Valine, leucine and isoleucine biosynthesis - Homo sapiens (human)	t	0	1	1	NA	0	sTM
35	ora	Valine, leucine and isoleucine degradation - Homo sapiens (human)	t	0	1	1	NA	0	sTM
