# Supplementary material for: LASSO regression shows histidine and sphingosine 1 phosphate are linked to both sepsis mortality and endothelial damage
Source: Eur J Med Res. 2024 Jan 20;29:71. doi: 10.1186/s40001-023-01612-7 (PMC10799523; doi:10.1186/s40001-023-01612-7)
Supplement: Supplementary file 6 — Additional file 6: Full results of Over Representation Analysis for PECAM. [file 40001_2023_1612_MOESM6_ESM.csv]

	statistic	source	condition	score	p_value	adjustedpvalue	tag	logP	Comparision
1	ora	ABC transporters - Homo sapiens (human)	t	3,85029084338167	0,000141159189672655	0,00164685721284764	ABC transporters - Homo sapiens (human)	2,78334405375105	PECAM
2	ora	Alanine, aspartate and glutamate metabolism - Homo sapiens (human)	t	0	1	1	NA	0	PECAM
3	ora	Aminoacyl-tRNA biosynthesis - Homo sapiens (human)	t	4,70206800211342	1,98578395766473e-05	0,000347512192591328	Aminoacyl-tRNA biosynthesis - Homo sapiens (human)	3,45902995342713	PECAM
4	ora	Arginine and proline metabolism - Homo sapiens (human)	t	0	1	1	NA	0	PECAM
5	ora	Arginine biosynthesis - Homo sapiens (human)	t	0	1	1	NA	0	PECAM
6	ora	Biosynthesis of unsaturated fatty acids - Homo sapiens (human)	t	0	1	1	NA	0	PECAM
7	ora	Butanoate metabolism - Homo sapiens (human)	t	0	1	1	NA	0	PECAM
8	ora	Central carbon metabolism in cancer - Homo sapiens (human)	t	2,25648903360634	0,00554001532884918	0,0323167560849535	Central carbon metabolism in cancer - Homo sapiens (human)	1,4905722396397	PECAM
9	ora	Citrate cycle (TCA cycle) - Homo sapiens (human)	t	0	1	1	NA	0	PECAM
10	ora	Cysteine and methionine metabolism - Homo sapiens (human)	t	0	1	1	NA	0	PECAM
11	ora	Ferroptosis - Homo sapiens (human)	t	0	1	1	NA	0	PECAM
12	ora	GABAergic synapse - Homo sapiens (human)	t	0	1	1	NA	0	PECAM
13	ora	Glucagon signaling pathway - Homo sapiens (human)	t	0	1	1	NA	0	PECAM
14	ora	Glutathione metabolism - Homo sapiens (human)	t	0	1	1	NA	0	PECAM
15	ora	Glycine, serine and threonine metabolism - Homo sapiens (human)	t	2,12600326354748	0,00748163878340913	0,0327321696774149	Glycine, serine and threonine metabolism - Homo sapiens (human)	1,48502520618915	PECAM
16	ora	Glycolysis / Gluconeogenesis - Homo sapiens (human)	t	0	1	1	NA	0	PECAM
17	ora	Glyoxylate and dicarboxylate metabolism - Homo sapiens (human)	t	0	1	1	NA	0	PECAM
18	ora	Histidine metabolism - Homo sapiens (human)	t	2,1528102098547	0,00703379635228374	0,0327321696774149	Histidine metabolism - Homo sapiens (human)	1,48502520618915	PECAM
19	ora	Linoleic acid metabolism - Homo sapiens (human)	t	0	1	1	NA	0	PECAM
20	ora	Lysine degradation - Homo sapiens (human)	t	0	1	1	NA	0	PECAM
21	ora	Mineral absorption - Homo sapiens (human)	t	2,3621189377409	0,00434391243639576	0,0304073870547703	Mineral absorption - Homo sapiens (human)	1,51702089772664	PECAM
22	ora	Neuroactive ligand-receptor interaction - Homo sapiens (human)	t	0	1	1	NA	0	PECAM
23	ora	Nicotinate and nicotinamide metabolism - Homo sapiens (human)	t	0	1	1	NA	0	PECAM
24	ora	Pantothenate and CoA biosynthesis - Homo sapiens (human)	t	0	1	1	NA	0	PECAM
25	ora	Phenylalanine metabolism - Homo sapiens (human)	t	0	1	1	NA	0	PECAM
26	ora	Phenylalanine, tyrosine and tryptophan biosynthesis - Homo sapiens (human)	t	0	1	1	NA	0	PECAM
27	ora	Porphyrin and chlorophyll metabolism - Homo sapiens (human)	t	1,67166004901292	0,0212980553318093	0,0745431936613325	NA	1,12759200466265	PECAM
28	ora	Protein digestion and absorption - Homo sapiens (human)	t	4,79071332776587	1,61914846417389e-05	0,000347512192591328	Protein digestion and absorption - Homo sapiens (human)	3,45902995342713	PECAM
29	ora	Purine metabolism - Homo sapiens (human)	t	1,84822805489083	0,0141831254779059	0,0551565990807452	NA	1,25840251997988	PECAM
30	ora	Pyruvate metabolism - Homo sapiens (human)	t	0	1	1	NA	0	PECAM
31	ora	Taurine and hypotaurine metabolism - Homo sapiens (human)	t	0	1	1	NA	0	PECAM
32	ora	Thiamine metabolism - Homo sapiens (human)	t	0	1	1	NA	0	PECAM
33	ora	Tyrosine metabolism - Homo sapiens (human)	t	0	1	1	NA	0	PECAM
34	ora	Valine, leucine and isoleucine biosynthesis - Homo sapiens (human)	t	2,46265874829893	0,00344620613868973	0,0301543037135352	Valine, leucine and isoleucine biosynthesis - Homo sapiens (human)	1,52065069527662	PECAM
35	ora	Valine, leucine and isoleucine degradation - Homo sapiens (human)	t	0	1	1	NA	0	PECAM
